# Supplementary material for: Floristic composition in ecotone forests in northern Brazilian Amazonia: preliminary data
Source: Biodivers Data J. 2019 Oct 29;7:e47025. doi: 10.3897/BDJ.7.e47025 (PMC6831685; doi:10.3897/BDJ.7.e47025)
Supplement: Supplementary material 2 — Geographic coordinates (degree - lat/long; DATUM WGS84) and altitude (m a.s.l.) of sampling units (plotID) in the eastern Maracá Island. [file bdj-07-e47025-s002.txt]

plotID	latitude_N	longitude_W	altitude_m_asl
L1-0800-0850	3.40501	-61.44942	67
L1-1000-1050	3.40501	-61.45122	61
L1-1200-1250	3.40502	-61.45302	67
L1-1400-1450	3.40501	-61.45482	77
L1-2000-2050	3.40502	-61.46022	67
L1-2200-2250	3.40502	-61.46202	56
L1-2400-2450	3.40502	-61.46382	57
L1-2600-2650	3.40503	-61.46562	59
L1-3000-3050	3.40504	-61.46922	67
L1-3200-3250	3.40504	-61.47102	57
L1-3450-3500	3.40504	-61.47327	55
L1-3650-3700	3.40503	-61.47507	57
L1-3850-3900	3.40505	-61.47687	71
L1-4050-4100	3.40505	-61.47867	61
L1-4250-4300	3.40505	-61.48047	63
L1-4450-4500	3.40506	-61.48227	77
L1-4650-4700	3.40506	-61.48407	72
L1-4850-4900	3.40506	-61.48586	82
L2-0900-0950	3.39596	-61.45033	59
L2-1100-1150	3.39597	-61.45213	65
L2-1300-1350	3.39597	-61.45393	70
L2-1500-1550	3.39598	-61.45573	75
L2-1700-1750	3.39598	-61.45753	76
L2-1900-1950	3.39597	-61.45934	72
L2-2150-2200	3.39599	-61.46158	68
L2-2350-2400	3.39599	-61.46338	65
L2-2600-2650	3.39599	-61.46563	63
L2-2800-2850	3.39599	-61.46743	69
L2-3050-3100	3.39600	-61.46968	82
L2-3400-3450	3.39600	-61.47283	78
L2-3600-3650	3.39601	-61.47463	72
L2-3800-3850	3.39601	-61.47643	63
L2-4000-4050	3.39601	-61.47823	68
L2-4200-4250	3.39601	-61.48003	73
L2-4400-4450	3.39601	-61.48183	79
L2-4600-4650	3.39602	-61.48363	72
L2-4800-4850	3.39602	-61.48543	95
L3-0900-0950	3.38692	-61.45035	66
L3-1100-1150	3.38692	-61.45215	72
L3-1300-1350	3.38692	-61.45395	74
L3-1500-1550	3.38693	-61.45575	76
L3-1700-1750	3.38693	-61.45754	71
L3-1900-1950	3.38693	-61.45935	76
L3-2150-2200	3.38694	-61.46160	83
L3-2350-2400	3.38694	-61.46339	82
L3-2550-2600	3.38695	-61.46519	77
L3-2750-2800	3.38695	-61.46700	84
L3-2950-3000	3.38695	-61.46880	89
L3-3150-3200	3.38695	-61.47059	86
L3-3350-3400	3.38695	-61.47239	77
L3-3550-3600	3.38696	-61.47419	69
L3-4000-4050	3.38697	-61.47824	85
L3-4200-4250	3.38697	-61.48005	85
L3-4400-4450	3.38698	-61.48185	82
L3-4600-4650	3.38698	-61.48364	83
L3-4800-4850	3.38698	-61.48545	86
L4-0050-0100	3.37786	-61.44271	69
L4-0250-0300	3.37787	-61.44451	71
L4-0450-0500	3.37788	-61.44631	72
L4-0650-0700	3.37788	-61.44811	71
L4-0850-0900	3.37788	-61.44992	71
L4-1050-1100	3.37788	-61.45171	77
L4-1250-1300	3.37789	-61.45351	78
L4-1450-1500	3.37789	-61.45531	79
L4-1850-1900	3.37789	-61.45891	76
L4-2050-2100	3.37790	-61.46071	80
L4-2250-2300	3.37789	-61.46251	70
L4-2450-2500	3.37790	-61.46431	65
L4-2650-2700	3.37790	-61.46611	67
L4-2850-2900	3.37791	-61.46791	74
L4-3050-3100	3.37791	-61.46971	74
L4-3300-3350	3.37792	-61.47196	65
L4-3500-3550	3.37792	-61.47376	62
L4-3800-3850	3.37792	-61.47646	63
L4-4000-4050	3.37793	-61.47826	67
L4-4200-4250	3.37792	-61.48006	78
L4-4400-4450	3.37793	-61.48185	81
L4-4600-4650	3.37793	-61.48366	82
L4-4850-4900	3.37793	-61.48591	76
L5-0050-0100	3.36882	-61.44273	68
L5-0200-0250	3.36883	-61.44408	74
L5-0350-0400	3.36882	-61.44543	73
L5-0500-0550	3.36883	-61.44678	73
L5-0650-0700	3.36883	-61.44812	70
L5-0950-1000	3.36883	-61.45083	72
L5-1150-1200	3.36884	-61.45263	64
L5-1300-1350	3.36884	-61.45398	72
L5-1450-1500	3.36885	-61.45532	74
L5-1600-1650	3.36885	-61.45668	74
L5-1750-1800	3.36885	-61.45802	74
L5-1900-1950	3.36885	-61.45937	76
L5-2050-2100	3.36885	-61.46073	76
L5-2200-2250	3.36885	-61.46208	70
L5-2350-2400	3.36886	-61.46343	64
L5-2600-2650	3.36886	-61.46567	67
L5-2750-2800	3.36886	-61.46703	74
L5-2900-2950	3.36886	-61.46837	75
L5-3050-3100	3.36887	-61.46973	64
L5-3350-3400	3.36887	-61.47242	57
L5-3500-3550	3.36887	-61.47377	60
L5-3650-3700	3.36887	-61.47512	65
L5-3800-3850	3.36887	-61.47647	64
L5-3950-4000	3.36888	-61.47782	70
L5-4200-4250	3.36888	-61.48007	67
L5-4400-4450	3.36889	-61.48188	67
L5-4600-4650	3.36889	-61.48367	66
L5-4800-4850	3.36889	-61.48547	63
L5-4950-5000	3.36889	-61.48681	73
L6-0100-0150	3.35979	-61.44319	60
L6-0300-0350	3.35979	-61.44499	71
L6-0500-0550	3.35979	-61.44679	73
L6-0700-0750	3.35979	-61.44859	72
L6-0900-0950	3.35980	-61.45039	72
L6-1100-1150	3.35980	-61.45219	71
L6-1300-1350	3.35980	-61.45399	73
L6-1500-1550	3.35981	-61.45579	73
L6-1700-1750	3.35982	-61.45759	74
L6-1900-1950	3.35980	-61.45939	74
L6-2150-2200	3.35982	-61.46164	66
L6-2350-2400	3.35982	-61.46344	75
L6-2550-2600	3.35982	-61.46524	64
L6-2750-2800	3.35983	-61.46704	57
L6-2950-3000	3.35982	-61.46884	61
L6-3300-3350	3.35983	-61.47199	56
L6-3500-3550	3.35983	-61.47379	60
L6-3700-3750	3.35983	-61.47559	58
L6-4150-4200	3.35984	-61.47964	60
L6-4350-4400	3.35985	-61.48144	58
L6-4700-4750	3.35984	-61.48459	60
